# Supplementary material for: A modelling approach to estimate the transmissibility of SARS-CoV-2 during periods of high, low, and zero case incidence
Source: eLife. 2023 Jan 20;12:e78089. doi: 10.7554/eLife.78089 (PMC9995112; doi:10.7554/eLife.78089)
Supplement: Supplementary file 1. [file elife-78089-supp1.tex]

\documentclass[a4paper, 11pt]{article}
\usepackage{comment} % enables the use of multi-line comments (\ifx \fi) 
\usepackage{fullpage} % changes the margin
\usepackage{graphicx}
\usepackage{tabu}
\usepackage{array}
\usepackage{booktabs}
\usepackage{hyperref} 
\usepackage{color}
\usepackage{mathtools}
\usepackage[utf8]{inputenc}
\usepackage{enumitem}
\usepackage{amssymb}
\usepackage{soul}
\usepackage{graphicx} 
\usepackage{amsmath, amsthm, amsfonts, amssymb, amscd, bm}
\usepackage{verbatim}
\usepackage{url}
\usepackage{tabularx}
\usepackage{xspace}
\usepackage[square,numbers]{natbib}
\usepackage{lineno}

\usepackage[square,numbers]{natbib}

% r_eff
\newcommand{\effr}{$R_\mathrm{eff}$\xspace}
\newcommand{\effrp}{$R_\mathrm{eff}$\xspace}

% end date for r_eff estimates
\newcommand{\rpreddate}{24 January 2021 \xspace} 
% date of most recent inferred infection for r_eff estimates
\newcommand{\rinfdate}{18 January \xspace} 

% turn off highlighting
\renewcommand\hl[1]{#1}

\usepackage[skip=0.5\baselineskip]{caption}

\begin{document}
\begin{table}
  \caption*{Supplemental File 1: Dates of key changes in restrictions on gatherings and movement for New South Wales and Victoria, as shown in Figures 2 and 3.}
    \centering
  \begin{tabular}{ m{0.1\textwidth}>{\raggedright}m{0.05\textwidth}>{\raggedright}m{0.7\textwidth}>{\raggedright\arraybackslash}m{0.15\textwidth}  }
  \hline
 State & \hl{Label} & Measure & Date \\ 
  \hline
  NSW & a. & Restriction of gatherings to 500 people or fewer & 2020-03-16 \\ 
      & b. & Closure of pubs, cafes and restaurants & 2020-03-23 \\ 
      & c. & Stage 3 stay-at-home restrictions imposed & 2020-03-31 \\ 
      & d. & Lifting of stay-at-home restrictions, up to 5 people can gather in households and 10 outdoors, and cafés and restaurants re-open (up to 10 customers) & 2020-05-15 \\ 
      & e. & Restrictions tightening on pubs & 2020-07-17 \\ 
      & f. & Restrictions on cafes, restaurants, funerals and weddings & 2020-07-24 \\ 
      & g. & Restrictions eased on recreation and entertainment facilities & 2020-08-28 \\ 
      & h. & Stay-at-home restrictions for selected postcodes & 2020-12-19 \\ 
      & i. & Lifting of stay-at-home restrictions for selected postcodes & 2021-01-09 \\ 
      \hline
  VIC & j. & Restriction of gatherings to 500 people or fewer & 2020-03-16 \\ 
      & k. & Closure of pubs, cafes and restaurants & 2020-03-23 \\ 
      & l. & Stage 3 stay-at-home restrictions imposed & 2020-03-30 \\ 
      & m. & Lifting of stay-at-home restrictions, up to 5 people can gather in households and 10 outdoors & 2020-05-13 \\ 
      & n. & Restrictions tightened on household (up to 5 people) and outdoor (up to 10 people) gatherings & 2020-06-22 \\ 
      & o. & Stay-at-home restrictions imposed in selected Melbourne postcodes & 2020-07-02 \\ 
      & p. & Stage 3 stay-at-home restrictions imposed in metropolitan Melbourne & 2020-07-09 \\ 
      & q. & Stage 4 stay-at-home restrictions imposed in metropolitan Melbourne including nighttime curfew and travel radius of 5km & 2020-08-02 \\ 
      & \hl{r.} & \hl{Slight easing of restrictions in metropolitan Melbourne including removal of the nighttime curfew and permitting of outdoor gatherings (of up to 5 people across 2 households)} & \hl{2020-09-28} \\ 
      & \hl{s.} & Lifting of stay-at-home restrictions, cafes, restaurants and pubs re-open & 2020-10-28 \\  
      \hline
    \end{tabular}
    \label{tab:dates_restrictions}
\end{table}
\end{document}
