# Supplementary material for: A modelling approach to estimate the transmissibility of SARS-CoV-2 during periods of high, low, and zero case incidence
Source: eLife. 2023 Jan 20;12:e78089. doi: 10.7554/eLife.78089 (PMC9995112; doi:10.7554/eLife.78089)
Supplement: Supplementary file 3. [file elife-78089-supp3.tex]

\documentclass[a4paper, 11pt]{article}
\usepackage{comment} % enables the use of multi-line comments (\ifx \fi) 
\usepackage{fullpage} % changes the margin
\usepackage{graphicx}
\usepackage{tabu}
\usepackage{array}
\usepackage{booktabs}
\usepackage{hyperref} 
\usepackage{color}
\usepackage{mathtools}
\usepackage[utf8]{inputenc}
\usepackage{enumitem}
\usepackage{amssymb}
\usepackage{soul}
\usepackage{graphicx} 
\usepackage{amsmath, amsthm, amsfonts, amssymb, amscd, bm}
\usepackage{verbatim}
\usepackage{url}
\usepackage{tabularx}
\usepackage{xspace}
\usepackage[square,numbers]{natbib}
\usepackage{lineno}

\usepackage[square,numbers]{natbib}

% r_eff
\newcommand{\effr}{$R_\mathrm{eff}$\xspace}
\newcommand{\effrp}{$R_\mathrm{eff}$\xspace}

% end date for r_eff estimates
\newcommand{\rpreddate}{24 January 2021 \xspace} 
% date of most recent inferred infection for r_eff estimates
\newcommand{\rinfdate}{18 January \xspace} 

\usepackage[skip=0.5\baselineskip]{caption}

\begin{document}

\begin{table}
  \caption*{Supplemental File 3: Fixed parameters in the semi-mechanistic part of the time-varying model of \effr.}
  \label{tbl:mechparams}
  \centering
  \begin{tabular}{lr}
    \toprule
    Parameter value & Parameter description\\
    \midrule
    \(\tau_1\) = 2020-03-15 & Date of change from arrivals policy phase 1 to 2\\
    \(\tau_2\) = 2020-03-28 & Date of change from arrivals policy phase 2 to 3\\
    \(\tau_3\) = 2020-12-31 & Date of end of observed quarantine spillover period\\
    \(T\) = \mobdatadate & Date of most recent mobility data\\
    \(g^{*}(t) = \int_{t-1}^{t} \mathrm{lognormal}(\tau | 1.377, 0.567^2)\, \mathrm{d}\tau\) & Baseline generation interval function\\
    \bottomrule
  \end{tabular}

\end{table}
\end{document}
